# Supplementary material for: Differences in Oral Function, Masticatory Movement, and MRI-Based Structural Features of the Temporomandibular Joint Between the Deviated and Non-Deviated Sides in Patients with Facial Asymmetry
Source: Diagnostics (Basel). 2026 Apr 23;16(9):1274. doi: 10.3390/diagnostics16091274 (PMC13162662; doi:10.3390/diagnostics16091274)
Supplement: Supplementary file 1 [file diagnostics-16-01274-s001.zip › File S1.xlsx]

## Sheet: All the data
Subject No.	Sex (1:Man, 2:Woman)	Age	Oral function parameter						masticatory movement(RAW)																																				Temporomandibular Disorders (○: Positive, ×:Negative)
									Deviated Side																		Non-Deviated side
									Path									Velocity									Path									Velocity
			Occlusal contact area (mm2)		Occlusal force (N)		Masticatory performance (ΔE)		Cycle axis angle			Lateral amplitude			Closing Angle(3.0mm)			Cycle dulation			Max. Closing Velocity			Max. Opening Velocity			Cycle axis angle			Lateral amplitude			Closing Angle(3.0mm)			Cycle dulation			Max. Closing Velocity			Max. Opening Velocity
			Deviated Side	Non-Deviated Side	Deviated Side	Non-Deviated Side	Deviated Side	Non-Deviated Side	Mean	S.D.	Variance	Mean	S.D.	Variance	Mean	S.D.	Variance	Mean	S.D.	Variance	Mean	S.D.	Variance	Mean	S.D.	Variance	Mean	S.D.	Variance	Mean	S.D.	Variance	Mean	S.D.	Variance	Mean	S.D.	Variance	Mean	S.D.	Variance	Mean	S.D.	Variance	Deviated Side	Non-Deviated Side
1	1	23	11.4	5.5	392.6	252.5	35.5	39.4	9.6	7.048	49.6743	3.05	0.627	0.393129	-11.593	4.283	18.3441	0.555	0.031	0.000961	86.463	14.432	208.283	103.724	18.356	336.943	17.593	6.249	39.05	4.173	0.891	0.793881	29.668	2.355	5.54603	0.61	0.031	0.000961	81.015	8.785	77.1762	88.125	14.453	208.889	〇	〇
2	1	24	9.9	5.8	488.3	274.1	31.9	33.9	19.587	3.921	15.3742	5.532	0.83	0.6889	30.305	0.457	0.208849	0.73	0.093	0.008649	101.471	16.544	273.704	111.316	20.425	417.181	22.374	5.286	27.9418	7.266	0.841	0.707281	41.755	2.297	5.27621	0.68	0.07	0.0049	118.923	15.391	236.883	112.181	21.198	449.355	〇	〇
3	2	18	6.1	3.9	196.1	99	48.4	48.9	-2.87	1.453	2.11121	1.082	0.454	0.206116	-0.459	0.443	0.196249	0.673	0.034	0.001156	74.744	11.288	127.419	76.861	10.419	108.556	4.265	3.194	10.2016	0.557	0.391	0.152881	6.093	2.717	7.38209	0.746	0.093	0.008649	64.501	20.511	420.701	61.776	15.475	239.476	〇	〇
4	1	22	9.3	3.9	407.3	219.6	42.9	42.7	21.25	7.356	54.1107	5.282	1.109	1.22988	41.01	4.052	16.4187	0.744	0.075	0.005625	53.017	14.958	223.742	64.735	12.807	164.019	9.878	8.448	71.3687	5.484	0.835	0.697225	44.539	5.905	34.869	0.708	0.03	0.0009	51.95	4.713	22.2124	57.225	11.201	125.462	×	×
5	2	23	3.3	2.2	130.3	118.7	41.4	43.6	23.44	7.451	55.5174	5.288	1.105	1.22103	41.472	0.825	0.680625	0.742	0.063	0.003969	55.094	12.671	160.554	61.506	15.259	232.837	-0.888	14.47	209.381	4.237	1.17	1.3689	28.636	4.519	20.4214	0.76	0.085	0.007225	51.311	10.992	120.824	53.45	15.32	234.702	〇	〇
6	2	24	4.4	3.2	238.2	104.7	37.8	40.8	-0.01	10.574	111.809	3.375	0.844	0.712336	-1.581	5.935	35.2242	0.83	0.061	0.003721	122.09	20.944	438.651	106.784	14.012	196.336	4.853	12.709	161.519	4.766	0.654	0.427716	28.455	1.312	1.72134	0.791	0.079	0.006241	96.733	21.396	457.789	102.845	19.277	371.603	〇	×
7	2	30	9	4.9	294.7	227.4	49.2	49.7	11.521	6.06	36.7236	2.761	1.286	1.6538	2.652	3.501	12.257	0.88	0.116	0.013456	56.04	18.882	356.53	124.375	27.464	754.271	10.232	7.295	53.217	4.204	0.986	0.972196	20.979	1.621	2.62764	0.907	0.139	0.019321	82.278	29.745	884.765	115.763	37.236	1386.52	×	×
8	1	31	10.9	15.2	436.4	642.2	46.7	47.5	5.503	2.634	6.93796	2.47	0.739	0.546121	3.181	1.33	1.7689	0.7	0.033	0.001089	113.377	11.881	141.158	93.306	10.567	111.661	4.211	5.263	27.6992	2.514	0.401	0.160801	14.731	4.007	16.056	0.686	0.047	0.002209	90.625	14.878	221.355	95.37	13.293	176.704	×	×
9	1	18	5.7	1.9	264.2	89	41.1	42.3	22.887	6.69	44.7561	3.964	1.338	1.79024	23.158	0.748	0.559504	0.744	0.164	0.026896	65.919	12.468	155.451	92.725	14.385	206.928	12.655	10.905	118.919	5.612	1.642	2.69616	20.993	1.838	3.37824	0.766	0.1	0.01	88.652	14.69	215.796	90.719	19.125	365.766	〇	〇
10	1	26	7.8	5.3	385.7	320.5	45.6	37.9	7.618	7.276	52.9402	3.283	1.117	1.24769	11.745	0.854	0.729316	0.668	0.114	0.012996	171.712	20.463	418.734	159.235	34.753	1207.77	6.916	7.81	60.9961	4.29	0.909	0.826281	24.831	1.491	2.22308	0.656	0.278	0.077284	163.182	24.466	598.585	170.222	33.432	1117.7	×	×
11	1	29	6.5	5	294.5	278.2	45.9	49.3	12.779	6.126	37.5279	6.722	1.345	1.80902	4.894	0.565	0.319225	0.856	0.041	0.001681	100.472	20.001	400.04	132.586	23.549	554.555	3.128	11.667	136.119	5.779	2.094	4.38484	21.394	1.132	1.28142	0.849	0.086	0.007396	100.743	26.311	692.269	135.708	32.383	1048.66	〇	×
12	2	18	3.1	3.4	144.4	159	44.9	40.4	13.308	4.259	18.1391	4.115	0.914	0.835396	21.542	4.392	19.2897	1.226	0.187	0.034969	58.023	7.711	59.4595	66.231	17.081	291.761	3.436	10.746	115.477	2.154	1.156	1.33634	6.134	1.48	2.1904	1.006	0.152	0.023104	54.093	15.914	253.255	56.023	17.408	303.038	〇	〇
13	2	18	10.6	6.9	520.1	311.5	34.2	30.1	12.51	3.653	13.3444	3.994	0.792	0.627264	29.409	0.748	0.559504	0.944	0.157	0.024649	64.617	8.644	74.7187	99.667	37.887	1435.42	14.045	8.583	73.6679	4.756	2.005	4.02002	29.809	3.774	14.2431	0.77	0.102	0.010404	80.178	25.672	659.052	98.74	43.251	1870.65	〇	×
14	2	16	5.6	3.7	277.8	176.9	29.5	31.4	3.543	3.153	9.94141	1.283	0.521	0.271441	2.155	0.694	0.481636	1.03	0.078	0.006084	51.116	11.323	128.21	55.65	9.411	88.5669	4.358	7.994	63.904	2.267	0.632	0.399424	-2.032	5.204	27.0816	0.994	0.042	0.001764	40.917	12.028	144.673	53.263	12.013	144.312	×	×
15	1	28	14.4	9.2	636.6	404.8	47	48.4	4.192	3.413	11.6486	3.378	1.198	1.4352	16.835	6.338	40.1702	1.048	0.141	0.019881	66.842	16.747	280.462	66.212	11.28	127.238	6.333	8.29	68.7241	3.526	1.042	1.08576	15.357	1.597	2.55041	0.96	0.243	0.059049	68.035	18.838	354.87	74.477	5.212	27.1649	〇	×
16	2	25	8	6.9	324	284	50	50.1	2.275	5.923	35.0819	3.623	0.873	0.762129	0.898	1.285	1.65122	0.704	0.05	0.0025	111.483	14.737	217.179	105.177	15.677	245.768	6.53	7.479	55.9354	5.178	0.885	0.783225	15.575	3.604	12.9888	0.99	0.753	0.567009	92.27	23.979	574.992	89.505	23.368	546.063	〇	×
17	2	26	6.3	5.8	299.7	261.7	39.7	42.8	22.46	10.529	110.86	3.285	1.638	2.68304	6.624	0.261	0.068121	0.844	0.145	0.021025	59.083	9.419	88.7176	42.631	11.836	140.091	18.506	10.893	118.657	3.727	1.449	2.0996	28.039	0.813	0.660969	0.902	0.119	0.014161	59.904	8.914	79.4594	49.241	7.223	52.1717	〇	×
18	2	35	5.6	5.4	281.7	275.7	47	46.6	2.39	12.91	166.668	4.381	1.515	2.29522	-4.345	1.638	2.68304	0.752	0.143	0.020449	106.157	15.596	243.235	132.836	17.923	321.234	14.093	8.095	65.529	7.363	1.996	3.98402	31.797	3.698	13.6752	0.858	0.186	0.034596	112.474	17.436	304.014	124.348	18.682	349.017	×	×
19	2	19	5.9	5.1	206.7	145.3	46.3	48.8	-5.826	3.532	12.475	2.677	0.514	0.264196	5.692	0.579	0.335241	0.828	0.095	0.009025	60.454	14.792	218.803	77.712	18.003	324.108	15.138	5.173	26.7599	4.704	1.582	2.50272	-0.114	0.783	0.613089	0.966	0.309	0.095481	69.114	16.638	276.823	78.434	31.315	980.629	〇	×
20	1	18	1.4	0.8	65.9	60.8	44.8	41.8	9.703	5.573	31.0583	3.652	0.828	0.685584	1.288	3.665	13.4322	0.952	0.035	0.001225	82.212	14.879	221.385	88.299	21.739	472.584	9.073	7.132	50.8654	3.242	1.035	1.07122	25.212	1.837	3.37457	0.984	0.037	0.001369	105.464	20.754	430.729	107.083	26.594	707.241	〇	〇
21	2	22	11.1	5.1	304.9	394.2	43.2	45.2	14.058	8.717	75.9861	5.497	1.74	3.0276	38.743	0.822	0.675684	1.11	0.146	0.021316	44.667	10.699	114.469	54.975	19.648	386.044	21.157	8.654	74.8917	6.695	1.627	2.64713	48.944	3.403	11.5804	1.014	0.133	0.017689	42.092	13.549	183.575	52.247	17.52	306.95	×	×
